# Supplementary material for: A Wearable System to Objectify Assessment of Motor Tasks for Supporting Parkinson’s Disease Diagnosis
Source: Sensors (Basel). 2020 May 5;20(9):2630. doi: 10.3390/s20092630 (PMC7249017; doi:10.3390/s20092630)
Supplement: Supplementary file 1 [file sensors-20-02630-s001.zip]

Archive with 1 entries (1 files):
- sensors-774070-supplementary.mp4
